# Supplementary material for: A Strategy for the Production and Molecular Validation of Agrobacterium-Mediated Intragenic Octoploid Strawberry
Source: Plants (Basel). 2021 Oct 20;10(11):2229. doi: 10.3390/plants10112229 (PMC8622968; doi:10.3390/plants10112229)
Supplement: Supplementary file 1 [file plants-10-02229-s001.zip]

Archive with 1 entries (1 files):
- plants-1384732-supplementary.pdf
